# Supplementary material for: Corticosteroid-Dependent Leukocytosis Masks the Predictive Potential of White Blood Cells for Delayed Cerebral Ischemia and Ventriculoperitoneal Shunt Dependency in Aneurysmatic Subarachnoid Hemorrhage
Source: J Clin Med. 2023 Jan 28;12(3):1006. doi: 10.3390/jcm12031006 (PMC9917511; doi:10.3390/jcm12031006)
Supplement: Supplementary file 1 [file jcm-12-01006-s001.zip]

Archive with 1 entries (1 files):
- jcm-2163782-supplementary.pdf
